# Supplementary material for: Myeloid malignancies with translocation t(4;12)(q11‐13;p13): molecular landscape, clonal hierarchy and clinical outcomes
Source: J Cell Mol Med. 2021 Sep 7;25(20):9557–66. doi: 10.1111/jcmm.16895 (PMC8505829; doi:10.1111/jcmm.16895)
Supplement: Supplementary file 2 — Supplementary Material [file JCMM-25-9557-s001.xlsx]

## Sheet: S1. NGS genes
Supplemental Table S1. Next generation sequencing panel description
ASXL1	NM_015338
ASXL2	NM_018263
ATM	NM_000051
BCOR	NM_1123383
CALR	NM_004343
CBL	NM_005188
CEBPA	NM_001285829
CSF3R	NM_172219
DDX41	NM_016222
DNMT3A	NM_175629
EZH2	NM_004456
ETV6	NM_0019874
FLT3	NM_004119
GATA2	NM_032638
HRAS	NM_001130442
IDH1	NM_001282387
IDH2	NM_001289910
IKZF1	NM_001291839
JAK2	NM_004972
KIT	NM_000222
KMT2A	NM_001197104
KRAS	NM_004985
MPL	NM_005373
NF1	NM_001042492
NPM1	NM_002520
NRAS	NM_002524
PHF6	NM_001015877
PTPN11	NM_002834
RAD21	NM_006265
RUNX1	NM_001001890
SETBP1	NM_015559
SF3B1	NM_012433
SH2B3	NM_001291424
SMC1A	NM_6306
SMC3	NM_5445
SRSF2	NM_003016
STAG2	NM_001042749
TET2	NM_001127208
TP53	NM_001126114
U2AF1	NM_00102523
WT1	NM_024426
ZRSR2	NM_005089

## Sheet: S2. additional CA
Supplemental Table S2. List of the 21 karyotypes and type of additional chromosomal abnormalities (CA) present in 11 t(4;12) cases
Patient	Karyotype according to ISCN 2020
#19	46,XY,t(4;12)(q12;p13)[20]
#3	46,XY,t(4;12)(q12;p13)[20]
#7	46,XY,t(4;12)(q12;p13)[20]/46,XY[2]
#13	46,XY,t(4;12)(q12;p13)[20]/46,XY[2]
#21	46,XY,t(4;12)(q12;p13)[13]/46,XY[7]
#11	46,XY,t(4;12)(q12;p13)[27]
#1	46,XY,t(4;12)(q12;p13)[19]/46,XY[1]
#20	46,XY, t(4;12)(q12;p13)[19]/46,XY[1]
#5	46,XY,t(4;12)(q12;p13)[4]/46,XY[18]
#2	46,XY,t(4;12)(q11-12;p13)[25]
#6	45,XX,t(4;12)(q12;p13)[12]/45,XX,-7[7]/46,XX[1]
#14	46,XX,del(7)(q22)[11]/46,XX,t(4;12)(q12:p13)[1]
#4	46,XY,del(20)(q11)[5]/46,sl,t(4;12)(q12;p13)[10]/47,sl,+11[3]/47,sl,+9[2]/47,sl,+21[1]/46,XY[1]
#15	46,XY,del(1)(q4?1),del(7)(q22)[8]/46,XY,del(1)(q4?1),t(4;12)(q12;p13)[7]/46,XY[5]
#8	46,XX,t(4;12)(q12;p13)[11]/47,XX,+8[4]/46,XX[5]
#17	46,XY,t(4;12)(q12;p13)[1]/46,sl,-7,+r(7)[16]/45,sdl1,-r(7)[7]
#16	46,XX,t(4;12)(q12;p13),der(5)t(4;5)(q2?5;q14)[20]
#18	45,XY,-7[4]/46,XY,t(4;12)(q1?2;p13)[3]/46,XY[38]
#9	47,XX,t(4;12)(q12;p13),+19[20]
#12	46,XX,t(4;12)(q13;p12),del(5)(q13q35),del(7)(q11q15),del(11)(q?14q?22)[9]/50,sl,+X,+8,+?18, +mar[10]/46,XX[1]
#10	47,XY,+21[10]/46,XY,t(4;12)(q12;p13)[5]/46,XY[8]
	Type of additional CA	n
	del7q	3
	monosomy 7	3
	tri8	2
	tri21	2
	del5q	1
	del11q	1
	del20q	1
	del1q	1
	tri11	1
	tri20	1
	tri18	1
	tri19	1
	tri9	1

## Sheet: S3. mutations list
Supplemental Table S3. List of mutations identified by targeted NGS.
Patient	Gene	Exon	Nucleotidic change	AA change	VAF	Depth	SnpType
#1	ASXL1	13	c.2298del	p.Ser767Profs*5	0.11	2095	Frameshift
#1	TET2	7	c.3820C>T	p.Gln1274*	0.09	1616	Stop gain
#2	IDH2	4	c.419G>A	p.Arg140Gln	0.1	1631	Non synonymous
#2	TET2	3	c.3409_3410insT	p.Gly1137Valfs*2	0.03	900	Frameshift
#2	CBL	9	c.1254c>G	p.Phe418Leu	0.02	714	Non synonymous
#2	NPM1	11	c.860_863dupTCTG	p.Trp288Cysfs*	0.04	266	Frameshift
#2	FLT3	14	c.1837+1_1837+2ins66	p.?	0.03	1448	Inframe
#3	ASXL1	12	c.1934dupG	p.Gly646Trpfs*12	0.48	515	Frameshift
#3	SRSF2	1	c.284C>A	p.Pro95His	0.46	398	Non synonymous
#3	TET2	11	c.4594C>T	p.Gln1532*	0.44	632	Stop gain
#4	ASXL1	12	c.2077C>T	p.Arg693*	0.33	1525	Stop gain
#4	TET2	3	c.1548delA	p.Pro517Glnfs*16	0.33	1626	Frameshift
#4	U2AF1	2	c.101C>T	p.Ser34Phe	0.37	308	Non synonymous
#4	BCOR	6	c.3266G>T	p.Glu1076*	0.69	652	Stop gain
#4	RUNX1	3	c.530G>A	p.Arg177Gln	0.37	1073	Non synonymous
#4	SMC1A	16	c.2354G>T	p.Arg785Leu	0.14	233	Non synonymous
#4	NRAS	2	c.35G>A	p.Gly12Asp	0.07	1057	Non synonymous
#4	KIT	17	c.2447A>T	p.Asp816Val	0.06	514	Non synonymous
#4	RUNX1	3	c.529C>T	p.Arg177*	0.03	1075	Stop gain
#4	NRAS	2	c.38G>T	p.Gly13Val	0.03	1066	Non synonymous
#5	ASXL1	13	c.2955del	p.Asn986Thrfs*7	0.38	944	Frameshift
#5	RUNX1	2	c.415C>T	p.Arg139*	0.46	557	Stop gain
#5	SRSF2	1	c.284C>A	p.Pro95His	0.33	212	Non synonymous
#5	STAG2	11	c.1017+1G>A	p.?	0.17	1074	Splicing site
#5	STAG2	9	c.775C>T	p.Arg259*	0.11	177	Stop gain
#5	WT1	8	c.652C>T	p.Arg218*	0.03	746	Stop gain
#6	IDH2	4	c.419G>A	p.Arg140Gln	0.46	2133	Non synonymous
#6	JAK2	14	c.1849G>T	p.Val617Phe	0.4	454	Non synonymous
#6	U2AF1	1	c.44+1_44+3GTG>CTTCGGCACCG	p.?	0.29	746	Splicing site
#6	NRAS	2	c.35G>T	p.Gly12Val	0.015	1320	Non synonymous
#7	ASXL1	12	c.1934dupG	p.Gly646Trpfs*12	0.43	366	Frameshift
#7	IDH2	4	c.419G>A	p.Arg140Gln	0.47	1694	Non synonymous
#8	RUNX1	2	c.3277T>G	p.Asn109Lys	0.34	888	Non synonymous
#8	SRSF2	1	c.284C>A	p.Pro95His	0.31	369	Non synonymous
#9	RUNX1	4	c.693dupC	p.Phe232Leufs*2	0.45	277	Frameshift
#9	SRSF2	1	c.284C>T	p.Pro95Leu	0.29	192	Non synonymous
#9	IDH2	4	c.419G>A	p.Arg140Gln	0.46	1262	Non synonymous
#9	ASXL1	12	c.1900_1922del	p.Glu635Argfs*15	0.17	649	Frameshift
#10	U2AF1	2	c.101C>T	p.Ser34Phe	0.35	1285	Non synonymous
#10	FLT3	14	c.1780_1800dup	p.Phe594_Asp600dup	0.09	1733	Inframe insertion
#10	KRAS	2	c.35G>C	p.Gly012Ala	0.05	1262	Non synonymous
#11	IDH2	4	c.419G>A	p.Arg140Gln	0.49	1558	Non synonymous
#11	ASXL1	13	c.1934dupG	p.Gly646Trpfs*12	0.45	1984	Frameshift
#11	NRAS	2	c.35G>A	p.Gly12Asp	0.02	1861	Non synonymous
#12	TP53	4	c.292C>T	p.Pro98Ser	0.09	NA (Sanger)	Non synonymous
#13	IDH2	4	c.515G>A	p.Arg172Lys	0.25	1623	Non synonymous
#13	DNMT3A	23	c.2645G>A	p.Arg882His	0.32	1169	Non synonymous
#14	FLT3-ITD	14	c.1705_1942ins?	p.Q569_E648ins?	0.11	1854	Inframe insertion
#14	IDH1	4	c.395G>A	p.Arg132His	0.12	1701	Non synonymous
#15	SETBP1	4	c.2608G>A	p.Gly870Ser	0.17	1123	Non synonymous
#15	ASXL1	12	c.1934dupG	p.Gly646Trpfs*12	0.47	2036	Frameshift
#15	SRSF2	1	c.284C>A	p.Pro95His	0.45	413	Non synonymous
#15	NF1	20	c.2356C>T	p.Gln786*	0.1	1268	Stop gain
#15	ZRSR2	4	c.284C>G	p.Ala95Gly	0.04	798	Non synonymous
#15	ETV6	3	c.313C>T	p.Arg105*	0.06	1630	Stop gain
#15	PTPN11	3	c.226G>A	p.Glu76Lys	0.03	1271	Non synonymous
#16	0

## Sheet: S4. mutations
Supplemental Table S4. Frequencies of gene mutations
Genes	Nb of mutated samples	Nb of tested samples	% of tested samples
ASXL1	8	16	50
IDH2	6	16	37.5
SRSF2	5	16	31.25
TET2	4	16	25
RUNX1	4	16	25
U2AF1	3	16	18.75
NRAS	3	16	18.75
FLT3 (ITD)	3	19	15.7895
CBL	1	16	6.25
ETV6	1	16	6.25
BCOR	1	16	6.25
NF1	1	16	6.25
SETBP1	1	16	6.25
SMC1A	1	16	6.25
STAG2	1	16	6.25
JAK2	1	16	6.25
CALR	1	16	6.25
KIT	1	16	6.25
IDH1	1	16	6.25
DNMT3A	1	16	6.25
ZRSR2	1	16	6.25
KRAS	1	16	6.25
TP53	1	16	6.25
NPM1	1	19	5.26316
CEBPA	0	19	0

## Sheet: S5. Clonal architecture
Supplemental Table S5. Data of VAFs, VCFs and 95% CI used for inferring . CI, confidence interval; K, conventional karyotype; iFISH, interphase FISH; VAF, variant allele frequency; VCF, variant cell fraction
Sample	Genetic abnormalities	Technique	VAF	Depth	VCF	95% CI	95% CI lower limit	95% CI upper limit	Commentary
#1	t(4;12)	K	0.95	20	0.95	0.048734	0.901266	0.998734
	ASXL1	NGS	0.11	2095	0.22	0.00905038	0.21095	0.22905
	TET2	NGS	0.09	1616	0.18	0.00955702	0.170443	0.189557
#3	t(4;12)	iFISH	0.96	200	0.96	0.0138564	0.946144	0.973856
	ASXL1	NGS	0.48	515	0.96	0.00863499	0.951365	0.968635
	SRSF2	NGS	0.46	398	0.92	0.0135987	0.906401	0.933599
	TET2	NGS	0.44	632	0.88	0.0129263	0.867074	0.892926
#4	del20q	iFISH	0.96	200	0.96	0.0138564	0.946144	0.973856
	RUNX1	NGS	0.37	1073	0.74	0.0133907	0.726609	0.753391
	U2AF1	NGS	0.37	308	0.74	0.0249935	0.715006	0.764994
	BCOR	NGS	0.69	652	0.69	0.0181126	0.671887	0.708113
	ASXL1	NGS	0.33	1525	0.66	0.0121304	0.64787	0.67213
	TET2	NGS	0.33	1624	0.66	0.0117549	0.648245	0.671755
	t(4;12)	iFISH	0.25	200	0.25	0.0306186	0.219381	0.280619
	SMC1A	NGS	0.14	233	0.14	0.0227319	0.117268	0.162732
	NRAS	NGS	0.07	1057	0.14	0.0106727	0.129327	0.150673
	KIT	NGS	0.06	514	0.12	0.0143334	0.105667	0.134333
#5	RUNX1	NGS	0.46	557	0.92	0.0114951	0.908505	0.931495
	ASXL1	NGS	0.38	944	0.76	0.0139004	0.7461	0.7739
	SRSF2	NGS	0.33	212	0.66	0.0325345	0.627466	0.692534
	STAG2	NGS	0.17	1074	0.34	0.0144547	0.325545	0.354455
	t(4;12)	iFISH	0.18	200	0.181818	0.0272727	0.154545	0.209091
	WT1	NGS	0.03	746	0.06	0.00869501	0.051305	0.068695
#6	IDH2	NGS	0.46	2133	0.92	0.01	0.91	0.93
	delDNMT3A	NGS	0.48	421	0.96	0.031	0.929	0.991
	JAK2	NGS	0.4	454	0.8	0.0187729	0.781227	0.818773
	t(4;12)	iFISH	0.6	200	0.6	0.034641	0.565359	0.634641
	U2AF1	NGS	0.29	746	0.58	0.0180705	0.56193	0.59807
	NRAS	NGS	0.015	1320	0.03	0.00469526	0.0253047	0.0346953
	del7	K	0.35	20	0.35	0.106654	0.243346	0.456654	t(4;12) and monosomy 7 detected in independent clones by K
#8	RUNX1	NGS	0.34	888	0.68	0.0156539	0.664346	0.695654
	SRSF2	NGS	0.3	369	0.6	0.0255031	0.574497	0.625503
	t(4;12)	iFISH	0.55	200	0.55	0.0351781	0.514822	0.585178
	tri8	K	0.2	20	0.2	0.0894427	0.110557	0.289443	t(4;12) and trisomy 8 detected in independent clones by K
#9	t(4;12)	iFISH	0.93	200	0.93	0.0180416	0.911958	0.948042
	IDH2	NGS	0.46	1262	0.92	0.00763676	0.912363	0.927637
	RUNX1	NGS	0.45	245	0.9	0.0191663	0.880834	0.919166
	SRSF2	NGS	0.29	192	0.58	0.0356195	0.54438	0.61562
	ASXL1	NGS	0.17	649	0.34	0.0185947	0.321405	0.358595
#10	U2AF1	NGS	0.29	1285	0.583333	0.0137531	0.56958	0.597086
	tri21	K	0.43	23	0.43	0.10323	0.32677	0.53323
	t(4;12)	iFISH	0.22	200	0.22	0.0292916	0.190708	0.249292	t(4;12) and trisomy 21 detected in independent clones by K
	FLT3	NGS	0.09	1733	0.18	0.008	0.172	0.188
	KRAS	NGS	0.05	1262	0.1	0.00844484	0.0915552	0.108445
#11	IDH2	NGS	0.49	1588	0.98	0.006	0.974	0.986	Diagnosis
	ASXL1	NGS	0.48	1984	0.97	0.0038298	0.96617	0.97383
	t(4;12)	iFISH	0.96	200	0.96	0.0138564	0.946144	0.973856
	NRAS	NGS	0.01	1861	0.02	0.0032453	0.0167547	0.0232453
#11R	IDH2	NGS	0.14	1216	0.28	0.0128759	0.267124	0.292876	Relapse
	ASXL1	NGS	0.12	1745	0.24	0.0102239	0.229776	0.250224
	t(4;12)	iFISH	0.02	200	0.02	0.00989949	0.0101005	0.0298995

## Sheet: S6. functional categories
Supplemental Table S6. Frequencis of gene mutations grouped by functional categories
Functional categories	Genes	Nb of total mutations	Nb of mutated samples	% of total number of mutations	% of mutated sampled
DNA methylation	DNMT3A, TET2, IDH1, IDH2, WT1	13	13	23.2	68.4
Chromatin modification	ASXL1, BCOR	9	9	16.1	47.4
Transcription factors	RUNX1, ETV6	6	5	10.7	26.3
Signaling	FLT3, NRAS, KRAS, NF1, KIT, CBL, JAK2	12	11	21.4	57.9
Tumor suppressor	TP53	1	1	1.8	5.2
Splicing machinery	ZRSR2, SRSF2, U2AF1	9	9	16.1	47.4
Cohesin complex	SMC1A, STAG2	3	2	5.3	10.5
NPM1	NPM1	1	1	1.8	5.2
Supplemental Table S5bis.		Clonal t(4;12) (n=3)		Subclonal t(4;12) (n=6)		total
Functional categories	Genes	Nb of mutated samples	% of total number of mutations	Nb of mutated samples	% of total number of mutations	Nb of mutated samples	% of mutated sampled
DNA methylation	DNMT3A, TET2, IDH1, IDH2, WT1	3	100	4	67	13	68.4
Chromatin modification	ASXL1, BCOR	3	100	3	50	9	47.4
Transcription factors	RUNX1, ETV6	1	33	2	33	5	26.3
Signaling	FLT3, NRAS, KRAS, NF1, KIT, CBL, JAK2	0	0	4	67	11	57.9
Tumor suppressor	TP53	0	0	0	0	1	5.2
Splicing machinery	ZRSR2, SRSF2, U2AF1	2	66	5	83	9	47.4
Cohesin complex	SMC1A, STAG2	0	0	2	33	2	10.5
NPM1	NPM1	0	0	0	0	1	5.2
